# Supplementary material for: Comparison of Whole Blood Cryopreservation Methods for Extensive Flow Cytometry Immunophenotyping
Source: Cells. 2022 May 2;11(9):1527. doi: 10.3390/cells11091527 (PMC9103885; doi:10.3390/cells11091527)
Supplement: Supplementary file 1 [file cells-11-01527-s001.zip]

Archive with 5 entries (5 files):
- Supplementary Figure S1.pdf
- Supplementary Figure S2.pdf
- Supplementary Figure S3.pptx
- Supplementary Figure S4.pdf
- Supplementary tables.xlsx
