# Supplementary material for: Comparison of Whole Blood Cryopreservation Methods for Extensive Flow Cytometry Immunophenotyping
Source: Cells. 2022 May 2;11(9):1527. doi: 10.3390/cells11091527 (PMC9103885; doi:10.3390/cells11091527)
Supplement: Supplementary file 1 [file cells-11-01527-s001.zip › Supplementary tables.xlsx]

## Sheet: ST1
Supplementary Table S1. Antibody panel list used for immunophenotyping.
	Fluorochrome	Ab	Clone	Company	Catalogue	Panel
	PE-CF594	IgD	IA6-2	BD	562540	B cell
	APC-H7	CD20	2H7	BD	560853	B cell
	V500	CD27	M-T271	BD	561222	B cell
	BV650	CD24	ML5	BD	563720	B cell
	BV711	CD38	HIT2	BD	563965	B cell
	BV786	CD19	SJ25C1	BD	563325	B cell
	FITC	IgA	Polyclonal	Dako	FO188	B cell
	FITC	CD161	DX12	BD	556080	CD4
	PE	CD25	2A3	BD	341011	CD4
	PE-CF594	CCR7	150503	BD	562381	CD4
	PerCP-Cy5.5	CXCR5	RF8B2	BD	562781	CD4
	Alexa Fluor 700	CXCR3	1C6/CXCR3	BD	561320	CD4
	Alexa Fluor 647	CD127	HIL-7R-M21	BD	558598	CD4
	APC-H7	CD4	SK3	BD	641398	CD4
	V450	CD45RA	HI100	BD	560362	CD4
	BV510	CD3	UCHT1	BD	563109	CD4
	BV605	CCR4	1G1	BD	562906	CD4
	BV711	CCR6	11A9	BD	563923	CD4
	BV786	PD-1 (CD279)	EH12.1	BD	563789	CD4
	BV605	CD27	L128	BD	562655	M8NK
	BV650	CD16	3G8	BD	563692	M8NK
	BV786	HLA-DR	G46-6	BD	564041	M8NK
	FITC	CD45RA	HI100	BD	555488	M8NK
	PE	CD56	NCAM 16.2	BD	345812	M8NK
	PerCP-Cy5.5	CD3	UCHT1	BD	560835	M8NK
	APC	CD8	RPA-T8	BD	561421	M8NK
	Alexa Fluor 700	CD14	M5E2	BD	561029	M8NK
	APC-H7	CD45	2D1	BD	641417	M8NK
	Vio-Blue	CD45	5B1	Miltenyi	130-113-122	Viability
	FITC	CD66b	G10F5	BD	555724	Viability
		7-AAD		Miltenyi	130-111-568	Viability

## Sheet: ST2
Supplementary Table S2. Cell frequencies statistics in fresh and thawed blood. From left to right are indicated: the trait name and the reference panel name; values obtained by assessing at least 2000 fresh blood samples with the same panel specifying the number of samples measured for each trait, the mean values used as reference, the minimum and maximum values (pink headers). Mean values and st…
Trait name	Panel name	Reference				T SmT		T CyD		T FM		T HeS		T TVT		F SmT		F CyD		F FM		F HeS		F TVT		F vs T SmT	F vs T CyD	F vs T FM	F vs T HeS	F vs T TVT
		N. samples	mean	min	max	mean	±StD	mean	±StD	mean	±StD	mean	±StD	mean	±StD	mean	±StD	mean	±StD	mean	±StD	mean	±StD	mean	±StD	t-test P-value	t-test P-value	t-test P-value	t-test P-value	t-test P-value
B cells %Lymphocyte	B cell	3669	12.883	0.716	69.492	9.40244	3.52273	10.4935	4.62349	9.14688	4.89592	10.3257	8.52262	9.34252	3.13454	7.30728	0.899906	9.84326	4.56545	8.50996	4.3144	8.91412	4.5067	7.30728	0.899906	0.181	0.00247	0.652	0.676	0.14
Total IgD %B cell	B cell	3756	76.475	0.805	99.037	70.9863	12.956	73.8058	12.1095	64.8339	14.1513	71.2724	13.1007	69.5774	15.1131	73.5904	11.7359	80.3224	6.11932	66.5303	11.7344	68.9099	13.6424	73.5904	11.7359	0.11	0.194	0.553	0.568	0.0793
IgD− CD38br %B cell	B cell	3755	0.43	0.006	5.191	1.34632	0.285837	N/A	N/A	1.35888	1.20344	2.10772	1.29268	1.24928	0.608707	2.41844	0.275629	0.3616	0.164759	1.15334	0.867197	1.12352	0.895453	2.41844	0.275629	0.00487	N/A	0.64	0.0215	0.0317
IgD− CD38dim %B cell	B cell	3755	10.703	0.308	62.864	14.5687	8.64735	N/A	N/A	8.86278	4.53406	9.81488	4.33926	24.2129	12.7884	8.80804	3.85507	4.79418	2.17201	9.44704	4.75315	9.2947	4.9126	8.80804	3.85507	0.0605	N/A	0.736	0.739	0.0185
IgD− CD38− %B cell	B cell	3755	12.435	0.273	84.718	10.1799	4.47092	N/A	N/A	24.0508	9.2056	16.8046	8.81529	4.88926	2.69709	14.5026	7.93572	14.112	4.45126	22.8502	10.2279	20.6138	11.2822	14.5026	7.93572	0.0679	N/A	0.761	0.425	0.0173
IgD+ CD38br %B cell	B cell	3755	3.763	0.036	50.867	8.52714	5.03399	N/A	N/A	4.57352	2.79326	9.52892	5.31755	3.72662	2.22301	15.9968	8.65828	5.1109	5.52882	6.84262	4.4989	7.12456	3.61052	15.9968	8.65828	0.109	N/A	0.0986	0.326	0.0189
IgD+ CD38dim %B cell	B cell	3755	50.191	0.406	90.509	55.852	7.32541	N/A	N/A	28.2189	11.6254	47.6693	13.5798	63.2913	11.978	42.9518	6.91849	41.4343	15.7677	32.3665	12.7275	42.9556	14.7874	42.9518	6.91849	0.000345	N/A	0.384	0.385	0.00148
IgD+ CD38− %B cell	B cell	3755	22.838	0.343	98.377	10.0603	1.39487	N/A	N/A	33.6925	13.1755	15.63	6.64849	3.76658	1.91013	13.9972	3.16712	34.5879	14.0663	28.3606	15.5695	19.7956	4.3552	13.9972	3.16712	0.0765	N/A	0.224	0.308	0.00184
Naive %B cell	B cell	3939	60.2641	0.5052	96.4069	N/A	N/A	N/A	N/A	45.769	13.0733	61.4153	15.5989	N/A	N/A	60.563	13.3121	57.7687	15.729	49.2761	7.78565	60.1245	15.0494	60.563	13.3121	N/A	N/A	0.303	0.783	N/A
Not Sw Mem %B cell	B cell	3755	15.99	0.259	80.819	N/A	N/A	N/A	N/A	20.5465	13.9235	10.7059	4.84166	N/A	N/A	13.3505	3.5968	23.63	10.8515	18.8816	10.82	10.7114	5.1718	13.3505	3.5968	N/A	N/A	0.421	0.995	N/A
IgD− CD27− %B cell	B cell	3755	5.556	0.22	73.635	N/A	N/A	N/A	N/A	7.5781	3.28141	5.5401	3.28146	N/A	N/A	6.49176	3.09916	4.18964	1.97648	7.25984	3.0982	6.79034	2.89173	6.49176	3.09916	N/A	N/A	0.779	0.305	N/A
Sw Mem %B cell	B cell	3755	18.158	0.258	93.218	N/A	N/A	N/A	N/A	26.1065	11.0157	22.3386	9.47964	N/A	N/A	19.5946	9.30019	14.4117	4.96746	24.5824	7.98833	22.3738	10.3582	19.5946	9.30019	N/A	N/A	0.531	0.991	N/A
Plasma cells %B cell	B cell	3756	0.235	0	6.307	0.41194	0.203159	N/A	N/A	0.66868	0.706005	0.61638	0.89091	0.91908	0.567831	0.74104	0.433302	0.15536	0.116095	0.26336	0.220379	0.2486	0.228387	0.74104	0.433302	0.274	N/A	0.141	0.3	0.622
Memory %B cell	B cell	3755	34.802	2.795	93.627	21.9911	15.6434	32.2618	17.3479	37.3295	17.556	29.2104	9.37008	15.1332	8.78462	30.189	13.7481	39.7914	21.195	45.9039	14.7617	33.8686	11.6519	30.189	13.7481	0.00328	0.269	0.0166	0.217	0.00432
Naive-Mature %B cell	B cell	3755	60.878	4.945	94.584	70.7953	13.886	62.9066	15.6514	54.7839	15.4776	58.7277	9.52528	78.1356	6.73268	57.8384	10.2508	55.8526	20.2803	48.0163	11.6238	59.6988	11.3955	57.8384	10.2508	0.00273	0.235	0.0405	0.777	0.00121
CD24+ CD27+ %B cell	B cell	3755	30.965	1.61	89.001	N/A	N/A	N/A	N/A	29.6679	12.5243	19.3664	7.36286	N/A	N/A	23.6298	11.1991	27.8561	13.6859	33.0524	8.48493	22.6344	9.96427	23.6298	11.1991	N/A	N/A	0.364	0.362	N/A
Transitional %B cell	B cell	3755	2.808	0.033	26.947	4.95058	2.74834	3.33363	1.87407	4.04862	2.08691	8.63316	4.48744	5.06614	2.4594	5.83518	3.07416	3.21124	2.12945	4.6485	2.96353	5.25516	2.88565	5.83518	3.07416	0.279	0.0743	0.236	0.00982	0.22
IgA %B cell	B cell	1961	7.48048	0.0055	40.7141	8.68892	8.42782	N/A	N/A	11.9778	5.54131	7.55644	4.58025	4.74426	6.37887	9.01374	7.13345	6.78068	2.42682	13.2699	7.26478	11.4132	8.68801	9.01374	7.13345	0.669	N/A	0.242	0.108	0.00114
CD3+ %Lymphocyte	CD4	3669	70.276	22.093	93.643	68.8468	9.53968	78.7715	6.47262	60.0051	9.33697	45.762	10.9613	66.3986	7.53199	66.4095	8.49045	72.9834	7.09827	50.8811	6.56887	50.8811	6.56887	66.4095	8.49045	0.17	0.0214	0.0669	0.132	0.994
CD4+ %CD3+	CD4	3668	62.585	10.39	88.235	60.5424	10.3719	65.3856	9.47664	63.7328	9.61578	55.5065	12.8167	55.9855	11.2951	60.1238	10.4605	64.5139	10.8958	61.124	10.5473	61.124	10.5473	60.1238	10.4605	0.278	0.264	0.122	0.105	0.00824
Treg %CD4+	CD4	3437	7.676	1.3	23.729	4.13572	1.77538	4.95278	2.4701	4.3036	1.32806	4.0767	1.01534	8.05618	2.74853	7.6061	1.6046	6.9264	0.94964	6.27422	2.12696	6.27422	2.12696	7.6061	1.6046	0.00361	0.0806	0.00718	0.0638	0.49
resting %Treg	CD4	3437	20.243	0.2	83.6	19.489	7.86718	22.6994	9.63071	14.0622	7.51791	13.285	8.21376	N/A	N/A	19.243	11.118	9.77038	7.30311	8.10892	5.32012	8.10892	5.32012	19.243	11.118	0.902	0.00337	0.0563	0.125	N/A
activated %Treg	CD4	3437	17.129	4.209	42.5	32.2476	8.56057	28.0685	7.6446	34.0817	7.88103	39.31	8.27313	N/A	N/A	35.61	10.1001	29.8722	6.57587	42.3251	4.08048	42.3251	4.08048	35.61	10.1001	0.543	0.722	0.0533	0.217	N/A
secreting %Treg	CD4	3437	64.559	5.6	88.8	49.5472	15.1208	50.8075	5.8995	52.1478	3.97656	47.4671	8.44145	N/A	N/A	45.9931	13.3927	59.9531	10.6516	47.3648	5.17047	47.3648	5.17047	45.9931	13.3927	0.463	0.084	0.0848	0.967	N/A
Th17 %CD4+	CD4	1972	13.6756	2.435	39.1544	N/A	N/A	N/A	N/A	1.81826	1.05763	N/A	N/A	N/A	N/A	2.46972	1.10973	0.2993	0.182059	1.2882	0.975089	1.2882	0.975089	2.46972	1.10973	N/A	N/A	0.285	N/A	N/A
Th1− Th17 %CD4+	CD4	1972	4.2392	0.3077	22.2041	N/A	N/A	N/A	N/A	0.32016	0.183672	N/A	N/A	N/A	N/A	0.9056	0.532531	0.2435	0.107501	0.67722	0.817485	0.67722	0.817485	0.9056	0.532531	N/A	N/A	0.34	N/A	N/A
Th2 %CD4+	CD4	1972	2.8286	0.352	15.4869	N/A	N/A	N/A	N/A	86.655	17.6914	N/A	N/A	N/A	N/A	69.3001	11.7797	65.5732	3.74378	61.435	14.9711	61.435	14.9711	69.3001	11.7797	N/A	N/A	0.00343	N/A	N/A
Th1 %CD4+	CD4	1972	19.0478	2.3873	59.9153	N/A	N/A	N/A	N/A	11.2065	17.4006	N/A	N/A	N/A	N/A	27.3246	10.4625	33.884	3.50797	36.5995	15.1559	36.5995	15.1559	27.3246	10.4625	N/A	N/A	0.00188	N/A	N/A
CXCR3 %CD4+	CD4	1972	26.4732	2.445	70.4945	N/A	N/A	N/A	N/A	11.4488	16.7954	N/A	N/A	N/A	N/A	28.1397	9.41002	30.6316	1.05611	36.6358	10.6034	36.6358	10.6034	28.1397	9.41002	N/A	N/A	0.00268	N/A	N/A
CCR6 %CD4+	CD4	1972	13.9204	3.8123	42.6865	N/A	N/A	N/A	N/A	3.44712	1.97958	N/A	N/A	N/A	N/A	6.35952	2.0951	1.20773	0.727927	6.05162	3.94671	6.05162	3.94671	6.35952	2.0951	N/A	N/A	0.175	N/A	N/A
CCR4 %CD4+	CD4	1972	4.3129	0.4727	18.3453	1.99698	0.93943	3.48054	2.41839	14.7578	3.80066	17.914	5.91786	3.17418	1.69689	12.9997	4.19824	14.8053	2.21851	16.1454	4.5779	16.1454	4.5779	12.9997	4.19824	0.00184	0.0467	0.188	0.475	0.000932
CM %CD4+	CD4	3427	28.349	0	61.327	32.9182	12.1685	36.1383	10.1031	33.7451	5.84016	28.1429	3.95801	N/A	N/A	28.9142	12.5404	39.8827	7.92141	32.0869	6.19344	32.0869	6.19344	28.9142	12.5404	0.00116	0.0293	0.342	0.249	N/A
Naive %CD4+	CD4	3427	37.448	0	77.883	42.4445	16.6221	33.199	10.1015	41.9017	8.78175	44.6797	8.90817	N/A	N/A	40.2211	17.0043	24.7849	8.13276	33.347	9.98114	33.347	9.98114	40.2211	17.0043	0.00444	0.00403	0.0295	0.0313	N/A
EM %CD4+	CD4	3427	30.568	6.476	91.013	21.5038	7.04223	26.5954	14.0468	21.0394	9.81012	23.5046	6.63825	N/A	N/A	27.7996	7.14697	31.6747	12.2989	30.8371	13.1289	30.8371	13.1289	27.7996	7.14697	0.000133	0.0183	0.0238	0.12	N/A
TD %CD4+	CD4	3427	3.634	0.215	66.68	3.1335	1.8738	4.06732	2.61576	3.31376	1.38653	3.67286	2.03505	N/A	N/A	3.06504	2.11769	3.65772	2.44281	3.72892	1.9305	3.72892	1.9305	3.06504	2.11769	0.769	0.345	0.569	0.934	N/A
CXCR5 %CD4+	CD4	1972	14.2884	2.3986	49.2183	N/A	N/A	3.32698	2.46588	7.12734	3.73824	N/A	N/A	N/A	N/A	12.3914	4.59893	9.216	1.08395	9.4117	3.19306	9.4117	3.19306	12.3914	4.59893	N/A	0.0281	0.312	N/A	N/A
ICOS+ %CD4+	CD4	1972	4.0355	0.5234	11.7016	3.37668	1.36593	2.27112	0.593875	6.5053	3.29195	8.00662	3.75216	4.15466	1.54708	6.29156	2.51075	5.19094	1.6878	8.01434	1.31702	8.01434	1.31702	6.29156	2.51075	0.017	0.0236	0.245	0.995	0.0227
PD1+ %CD4+	CD4	1972	8.3163	1.6827	27.8718	8.03582	2.85901	11.5537	5.55111	17.6615	7.2319	18.1713	9.71582	9.14634	2.80031	15.3326	5.26726	11.8332	5.89929	22.5659	11.4471	22.5659	11.4471	15.3326	5.26726	0.00464	0.894	0.114	0.0533	0.00575
CD161+ %CD4+	CD4	1972	17.32	1.4106	55.0709	6.39206	3.22357	N/A	N/A	10.6169	4.3053	9.71842	3.34716	13.6111	4.6604	14.3143	5.0734	19.2717	2.15319	14.411	4.98448	14.411	4.98448	14.3143	5.0734	0.00389	N/A	0.0429	0.00776	0.224
CD8+ %CD3+	M8NK	3668	27.629	4.125	79.763	-	-	-	-	32.6423	4.4705	-	-	-	-	-	-	-	-	35.2288	9.63334	-	-	-	-	-	-	0.509	-	-
Non classical %Monocytes	M8NK	3727	11.773	0	40.647	-	-	-	-	8.666	4.82367	-	-	-	-	-	-	-	-	14.0358	5.12741	-	-	-	-	-	-	0.0391	-	-
Intermediate %Monocytes	M8NK	3727	4.252	0	25.521	-	-	-	-	6.281	2.46837	-	-	-	-	-	-	-	-	16.8994	8.31346	-	-	-	-	-	-	0.0761	-	-
Classical %Monocytes	M8NK	3727	83.976	56.062	100	-	-	-	-	81.4311	6.43049	-	-	-	-	-	-	-	-	63.8197	12.5817	-	-	-	-	-	-	0.0603	-	-
EMRA CD8+ %CD8+	M8NK	3427	14.403	0.773	87.317	-	-	-	-	27.3852	12.2825	-	-	-	-	-	-	-	-	26.683	15.3458	-	-	-	-	-	-	0.756	-	-
Naive CD8+ %CD8+	M8NK	3427	26.753	0	86.962	-	-	-	-	44.7882	10.7716	-	-	-	-	-	-	-	-	43.4447	10.0974	-	-	-	-	-	-	0.764	-	-
CM CD8+ %CD8+	M8NK	3427	4.818	0	57.728	-	-	-	-	8.22754	9.57983	-	-	-	-	-	-	-	-	8.96218	10.5921	-	-	-	-	-	-	0.361	-	-
EM CD8+ %CD8+	M8NK	3427	54.026	1.468	95.716	-	-	-	-	19.599	6.22566	-	-	-	-	-	-	-	-	20.9101	10.3882	-	-	-	-	-	-	0.738	-	-
NK CD56br %NKs	M8NK	-	-	-	-	-	-	-	-	4.14538	2.87837	-	-	-	-	-	-	-	-	5.40494	3.27462	-	-	-	-	-	-	0.455	-	-
NK CD56dim %NKs	M8NK	-	-	-	-	-	-	-	-	70.4985	16.5639	-	-	-	-	-	-	-	-	70.2673	14.5765	-	-	-	-	-	-	0.965	-	-
NK CD56neg %NKs	M8NK	-	-	-	-	-	-	-	-	15.8475	14.432	-	-	-	-	-	-	-	-	14.8953	12.4362	-	-	-	-	-	-	0.74	-	-
M/Ly	Vi	3779	0.1745	0.0231	0.808	0.2235	0.0319	0.1502	0.0265	0.1912	0.0776	0.2075	0.0232	0.1785	0.0298	0.1882	0.0308	0.1295	0.0394	0.1969	0.022	0.1969	0.022	0.1882	0.0308	0.0152	0.114	0.897	0.53	0.147
Gr/Ly	Vi	3779	1.5829	0.3012	10.26	1.8029	0.054	1.4385	0.3232	1.9064	0.5342	0.648	0.3014	1.1632	0.5127	1.4787	0.1893	1.2351	0.3292	1.7813	0.2333	1.7813	0.2333	1.4787	0.1893	0.131	0.00066	0.625	0.00409	0.379
*N/A=not assessable

## Sheet: ST3
Supplementary Table S3. Thawed / Fresh frequency ratios of the immune cells assessed and comparison of methods. From left to right are indicated: the cell type measured, the panel name, the mean and the standard deviation (±StD) of T/F ratios (r) for the five methods used (N/A= not assessable) (blue headers); ANOVA P-value (green headers) between all available methods; Tukey-test of pairwise comp…
Trait	rTVTs		rSmT		rCyD		rHeS		rFM		ANOVA P-value	rFM-rCyD Tukey-test P-value	rHeS-rCyD Tukey-test P-value	rSmT-rCyD Tukey-test P-value	rTVTs-rCyD Tukey-test P-value	rHeS-rFM Tukey-test P-value	rSmT-rFM Tukey-test P-value	rTVTs-rFM Tukey-test P-value	rSmT-rHeS Tukey-test P-value	rTVTs-rHeS Tukey-test P-value	rTVTs-rSmT Tukey-test P-value
	mean	±StD	mean	±StD	mean	±StD	mean	±StD	mean	±StD
B cells %Lymphocyte	1.26	0.2978	1.2658	0.3505	1.0796	0.0414	1.1515	0.6228	1.0826	0.2632	0.867	1	0.998	0.926	0.934	0.998	0.93	0.937	0.987	0.989	1
Total IgD %B cell	0.9376	0.0674	0.9623	0.0377	0.9171	0.1246	1.0425	0.1463	0.9716	0.1032	0.401	0.917	0.341	0.956	0.998	0.813	1	0.984	0.737	0.513	0.995
IgD− CD38br %B cell	0.5376	0.3279	0.5639	0.15	N/A	N/A	2.2537	1.0598	1.2373	0.78	0.00327	N/A	N/A	N/A	N/A	0.127	0.427	0.395	0.00607	0.00536	1
IgD− CD38dim %B cell	2.6541	0.3442	1.566	0.3306	N/A	N/A	1.1224	0.4486	0.9693	0.4884	2.78e-05	N/A	N/A	N/A	N/A	0.933	0.137	3.81e-05	0.347	0.000113	0.00333
IgD− CD38− %B cell	0.3558	0.1202	0.7254	0.1311	N/A	N/A	0.8856	0.2896	1.1121	0.2652	0.000381	N/A	N/A	N/A	N/A	0.375	0.0524	0.000234	0.65	0.00646	0.0665
IgD+ CD38br %B cell	0.2425	0.1143	0.6173	0.3946	N/A	N/A	1.3891	0.7973	0.732	0.2477	0.0102	N/A	N/A	N/A	N/A	0.157	0.979	0.374	0.0783	0.00632	0.592
IgD+ CD38dim %B cell	1.4681	0.1055	1.3061	0.0696	N/A	N/A	1.1598	0.3798	0.9037	0.2987	0.0166	N/A	N/A	N/A	N/A	0.395	0.0899	0.0122	0.791	0.246	0.737
IgD+ CD38− %B cell	0.2696	0.1228	0.7534	0.204	N/A	N/A	0.8231	0.3506	1.3021	0.421	0.000593	N/A	N/A	N/A	N/A	0.0919	0.046	0.000274	0.982	0.0438	0.0877
Naive %B cell	N/A	N/A	N/A	N/A	N/A	N/A	1.0268	0.1884	0.9156	0.1463	0.328	N/A	N/A	N/A	N/A	N/A	N/A	N/A	N/A	N/A	N/A
Not Sw Mem %B cell	N/A	N/A	N/A	N/A	N/A	N/A	1.01	0.2592	1.0578	0.211	0.758	N/A	N/A	N/A	N/A	N/A	N/A	N/A	N/A	N/A	N/A
IgD− CD27− %B cell	N/A	N/A	N/A	N/A	N/A	N/A	0.8125	0.2521	1.1073	0.2862	0.122	N/A	N/A	N/A	N/A	N/A	N/A	N/A	N/A	N/A	N/A
Sw Mem %B cell	N/A	N/A	N/A	N/A	N/A	N/A	1.0725	0.3271	1.0396	0.179	0.849	N/A	N/A	N/A	N/A	N/A	N/A	N/A	N/A	N/A	N/A
Plasma cells %B cell	1.5837	1.0433	0.8951	0.9575	N/A	N/A	2.2617	1.2238	2.5205	1.0018	0.11	N/A	N/A	N/A	N/A	0.98	0.113	0.52	0.216	0.746	0.737
Memory %B cell	0.4898	0.0702	0.6667	0.1923	0.8205	0.1016	0.892	0.1992	0.788	0.1365	0.00616	0.998	0.966	0.649	0.0567	0.817	0.721	0.0445	0.181	0.00471	0.389
Naive-Mature %B cell	1.3711	0.1497	1.2206	0.0598	1.37	0.5326	0.9932	0.1238	1.1328	0.0867	0.0584	0.529	0.133	0.855	1	0.818	0.96	0.387	0.432	0.0633	0.775
CD24+ CD27+ %B cell	N/A	N/A	N/A	N/A	N/A	N/A	0.9112	0.2261	0.8822	0.2373	0.458	N/A	N/A	N/A	N/A	N/A	N/A	N/A	N/A	N/A	N/A
Transitional %B cell	0.8993	0.2354	0.8529	0.2556	0.7844	0.0261	1.6617	0.11	0.949	0.1793	7.34e-06	0.765	5.75e-05	0.987	0.921	0.000125	0.929	0.994	2.6e-05	5.51e-05	0.995
IgA %B cell	0.3979	0.2089	0.8467	0.306	N/A	N/A	0.7192	0.1473	0.9251	0.1118	0.00503	N/A	N/A	N/A	N/A	0.421	0.931	0.00486	0.766	0.107	0.0164
CD3+ %Lymphocyte	1.0018	0.0417	1.0361	0.0463	1.0817	0.0515	0.891	0.1226	1.1872	0.1728	0.00308	0.487	0.052	0.952	0.726	0.00139	0.169	0.0615	0.198	0.44	0.983
CD4+ %CD3+	0.9281	0.0367	1.0072	0.0113	1.0165	0.0231	0.904	0.0985	1.0469	0.0522	0.0016	0.896	0.0257	0.999	0.107	0.00356	0.77	0.0172	0.0455	0.952	0.176
Treg %CD4+	1.0348	0.1943	0.5325	0.1666	0.6978	0.2867	0.6844	0.2204	0.6928	0.0547	0.0116	1	1	0.689	0.0949	1	0.712	0.088	0.749	0.0773	0.00591
resting %Treg	N/A	N/A	1.1028	0.2811	3.0386	2.031	1.8996	0.7879	2.3031	1.2596	0.15	0.795	0.504	0.114	N/A	0.957	0.461	N/A	0.754	N/A	N/A
activated %Treg	N/A	N/A	0.9367	0.2725	0.9885	0.3635	0.9214	0.1163	0.8041	0.161	0.692	0.65	0.973	0.987	N/A	0.876	0.832	N/A	1	N/A	N/A
secreting %Treg	N/A	N/A	1.0805	0.2487	0.8616	0.1266	0.9991	0.1087	1.1079	0.1032	0.102	0.106	0.533	0.17	N/A	0.703	0.993	N/A	0.848	N/A	N/A
CCR4 %CD4+	0.2339	0.041	0.1509	0.034	0.3555	0.1472	1.1235	0.3245	0.9234	0.1112	5.8347e-08	0.00202	7.17e-05	0.493	0.863	0.376	1.04e-05	4.58e-05	4e-07	1.47e-06	0.937
CM %CD4+	N/A	N/A	1.1749	0.1229	0.8954	0.0775	0.8998	0.2075	1.0612	0.1351	0.018622	0.297	1	0.0328	N/A	0.319	0.605	N/A	0.0361	N/A	N/A
Naive %CD4+	N/A	N/A	1.0642	0.0286	1.3459	0.1155	1.3931	0.2651	1.2942	0.2227	0.05299	0.969	0.976	0.111	N/A	0.828	0.234	N/A	0.052	N/A	N/A
EM %CD4+	N/A	N/A	0.7616	0.0682	0.8028	0.1517	0.8411	0.3246	0.6924	0.1387	0.66732	0.808	0.989	0.987	N/A	0.633	0.942	N/A	0.916	N/A	N/A
TD %CD4+	N/A	N/A	1.117	0.2618	1.0854	0.3301	0.9991	0.2756	1.011	0.5461	0.94784	0.989	0.982	0.999	N/A	1	0.968	N/A	0.957	N/A	N/A
CXCR5 %CD4+	N/A	N/A	N/A	N/A	0.5549	0.0998	N/A	N/A	0.812	0.573	0.48345	N/A	N/A	N/A	N/A	N/A	N/A	N/A	N/A	N/A	N/A
ICOS+ %CD4+	0.6836	0.1815	0.5622	0.2077	0.4703	0.1479	0.9673	0.3872	0.7868	0.3607	0.075686	0.39	0.0656	0.983	0.737	0.835	0.699	0.974	0.177	0.496	0.955
PD1+ %CD4+	0.6045	0.0481	0.5302	0.0827	1.0266	0.3113	0.8143	0.1331	0.8424	0.2204	0.0030915	0.533	0.397	0.00338	0.0139	0.999	0.0969	0.29	0.151	0.408	0.968
CD161+ %CD4+	0.9502	0.0661	0.4396	0.1227	N/A	N/A	0.6813	0.0787	0.7425	0.2262	0.00028766	N/A	N/A	N/A	N/A	0.897	0.0155	0.124	0.0608	0.0335	0.000138
M/Ly	0.9489	0.0402	1.1904	0.0486	1.1972	0.188	1.0598	0.1343	0.9605	0.3536	0.377	0.575	0.898	1	0.533	0.965	0.599	1	0.913	0.949	0.558
Gr/Ly	0.7839	0.3267	1.2348	0.183	1.1731	0.0485	0.3541	0.1249	1.0603	0.2152	0.0019	0.956	0.00402	0.995	0.204	0.011	0.824	0.489	0.00237	0.143	0.118

## Sheet: ST4
Supplementary Table S4. Leukocyte viability. For each cell type indicated in the first column, the percentage of viable cells is specified for each method. Values represent the mean frequency and the standard deviation (± StD) of three independent samples.
	Cell type	SmT		CyD		FM		HeS		TVT
		mean	±StD	mean	±StD	mean	±StD	mean	±StD	mean	±StD
	Lymphocyte	12.4338	11.7487	1.22929	0.553741	98.7028	0.143487	97.8697	0.0706818	0.988106	0.475601
	Monocyte	8.65534	9.69944	0.863392	0.534476	98.4099	0.258554	99.441	0.103657	0.54399	0.147662
	Granulocyte	1.33399	0.647307	0.0536793	0.0275214	1.63625	0.335456	91.9673	9.65809	0.33204	0.285945
	CD45+ lymphocyte	0.0139935	0.0107883	0.766379	0.289511	87.4718	2.25991	81.9931	4.14631	0.100758	0.0471766
	CD45+ monocyte	0.00487615	0.00844573	0.165958	0.0882534	66.9993	10.8509	85.4173	2.33812	1.08745	0.32121
	CD45+ granulocyte	0.205391	0.140771	0.0285549	0.0137547	0.975758	0.156808	50.6693	34.2452	0.411457	0.262253

## Sheet: ST5
Supplementary Table S5. Reliability of immune cell traits among cryopreservation methods. N/A (grey) means that the trait measuremet is not reliable; SIMILAR (blank) means that the T / F ratio is between 0.8 and 1.2; UP (light red) corresponds to a T / F ratio greater than 1.2, which means that the trait is overestimated; DOWN (light blue) corresponds to a T / F ratio less than 0.8, which means t…
	Trait name	Panel name	SmT	CyD	FM	HeS	TVTs
	B cells %Lymphocytes	B cell	UP	SIMILAR	SIMILAR	SIMILAR	UP
	Total IgD %B cells	B cell	SIMILAR	SIMILAR	SIMILAR	SIMILAR	SIMILAR
	IgD− CD38br %B cells	B cell	DOWN	N/A	UP	UP	DOWN
	IgD− CD38dim %B cells	B cell	UP	N/A	SIMILAR	SIMILAR	UP
	IgD− CD38− %B cells	B cell	DOWN	N/A	SIMILAR	SIMILAR	DOWN
	IgD+ CD38br %B cells	B cell	DOWN	N/A	DOWN	UP	DOWN
	IgD+ CD38dim %B cells	B cell	UP	N/A	SIMILAR	SIMILAR	UP
	IgD+ CD38− %B cells	B cell	DOWN	N/A	UP	SIMILAR	DOWN
	Naive %B cells	B cell	N/A	N/A	SIMILAR	SIMILAR	N/A
	Not Sw Mem %B cells	B cell	N/A	N/A	SIMILAR	SIMILAR	N/A
	IgD− CD27− %B cells	B cell	N/A	N/A	SIMILAR	SIMILAR	N/A
	Sw Mem %B cells	B cell	N/A	N/A	SIMILAR	SIMILAR	N/A
	Plasma cells %B cells	B cell	SIMILAR	N/A	UP	UP	UP
	Memory %B cells	B cell	DOWN	SIMILAR	DOWN	SIMILAR	DOWN
	Naive-Mature %B cells	B cell	UP	UP	SIMILAR	SIMILAR	UP
	CD24+ CD27+ %B cells	B cell	N/A	N/A	SIMILAR	SIMILAR	N/A
	Transitional %B cells	B cell	SIMILAR	DOWN	SIMILAR	UP	SIMILAR
	IgA %B cells	B cell	SIMILAR	N/A	SIMILAR	DOWN	DOWN
	CD3+ %Lymphocytes	CD4+	SIMILAR	SIMILAR	SIMILAR	SIMILAR	SIMILAR
	CD4 %CD3+	CD4+	SIMILAR	SIMILAR	SIMILAR	SIMILAR	SIMILAR
	Treg %CD4+	CD4+	DOWN	DOWN	DOWN	DOWN	SIMILAR
	resting %Treg	CD4+	SIMILAR	UP	UP	UP	N/A
	activated %Treg	CD4+	SIMILAR	SIMILAR	SIMILAR	SIMILAR	N/A
	secreting %Treg	CD4+	SIMILAR	SIMILAR	SIMILAR	SIMILAR	N/A
	Th17 %CD4+	CD4+	N/A	N/A	UP	N/A	N/A
	Th1-Th17 %CD4+	CD4+	N/A	N/A	SIMILAR	N/A	N/A
	Th2 %CD4+	CD4+	N/A	N/A	UP	N/A	N/A
	Th1 %CD4+	CD4+	N/A	N/A	DOWN	N/A	N/A
	CXCR3 %CD4+	CD4+	N/A	N/A	DOWN	N/A	N/A
	CCR6 %CD4+	CD4+	N/A	N/A	UP	N/A	N/A
	CCR4 %CD4+	CD4+	DOWN	DOWN	SIMILAR	SIMILAR	DOWN
	CM %CD4+	CD4+	SIMILAR	SIMILAR	SIMILAR	SIMILAR	N/A
	Naive %CD4+	CD4+	SIMILAR	UP	UP	UP	N/A
	EM %CD4+	CD4+	DOWN	SIMILAR	DOWN	SIMILAR	N/A
	TD %CD4+	CD4+	SIMILAR	SIMILAR	SIMILAR	SIMILAR	N/A
	CXCR5 %CD4+	CD4+	N/A	DOWN	SIMILAR	N/A	N/A
	ICOS+ %CD4+	CD4+	DOWN	DOWN	DOWN	SIMILAR	DOWN
	PD1+ %CD4+	CD4+	DOWN	SIMILAR	SIMILAR	SIMILAR	DOWN
	CD161+ %CD4+	CD4+	DOWN	N/A	DOWN	DOWN	SIMILAR
	CD8+ %CD3+	M8NK	-	-	SIMILAR	-	-
	Non classical %Monocytes	M8NK	-	-	DOWN	-	-
	Intermediate %Monocytes	M8NK	-	-	DOWN	-	-
	Classical %Monocytes	M8NK	-	-	UP	-	-
	EMRA CD8+ %CD8+	M8NK	-	-	SIMILAR	-	-
	Naive CD8+ %CD8+	M8NK	-	-	SIMILAR	-	-
	CM CD8+ %CD8+	M8NK	-	-	SIMILAR	-	-
	EM CD8+ %CD8+	M8NK	-	-	SIMILAR	-	-
	NK CD56br %NKs	M8NK	-	-	SIMILAR	-	-
	NK CD56dim %NKs	M8NK	-	-	SIMILAR	-	-
	NK CD56neg %NKs	M8NK	-	-	UP	-	-
